# Supplementary material for: De Novo Sequencing of Top-Down Tandem Mass Spectra: A Next Step towards Retrieving a Complete Protein Sequence
Source: Proteomes. 2017 Feb 8;5(1):6. doi: 10.3390/proteomes5010006 (PMC5372227; doi:10.3390/proteomes5010006)
Supplement: Supplementary file 1 [file proteomes-05-00006-s001.zip]

Archive with 2 entries (2 files):
- Gapped-strings.xls
- Aggregated-strings-Twister.xls
