# Supplementary material for: De Novo Sequencing of Top-Down Tandem Mass Spectra: A Next Step towards Retrieving a Complete Protein Sequence
Source: Proteomes. 2017 Feb 8;5(1):6. doi: 10.3390/proteomes5010006 (PMC5372227; doi:10.3390/proteomes5010006)
Supplement: Supplementary file 1 [file proteomes-05-00006-s001.zip › Gapped-strings.xls]

## Sheet: CAH2
red	carbonic anhydrase 2
blue	native contaminants
the highlighted sequence fragments have length at least 4
№	amino acid sequence	protein matched				theoretical gap(s)
		ID	name	from	to
1	EHHWGYGKHNGPEHWHKDFPLANG<413.2016>SPVDLDTKAVVQDPALKPLA	sp|P00921|CAH2_BOVIN	Carbonic anhydrase 2 OS=Bos taurus GN=CA2 PE=1 SV=3	3	48	413.2023
2	VYLFVKTLTGKTLTLEVEPSDTLENVK<-0.0005>AKLQDKEGLPPD<1582.8486>RTLSDYNLQKEST	sp|P62992|1-76	Ubiquitin-40S ribosomal protein S27a [Bos taurus]	3	66	0; 1583.8420
3	GENATQNFEDVGH<987.4975>TFLLGELH	gi|157830773|pdb|1CYO|A	Chain A, Bovine Cytochrome B(5)	57	80	987.4985

## Sheet: MAb
red	light chain of alemtuzumab
blue	heavy chain of alemtuzumab
the highlighted sequence fragments have length at least 4
№	amino acid sequence	protein matched				theoretical gap
		ID	name	from	to
1	EQASKTVPSSLGQHTVECAYVKHKEYDAKSLTLTSSLSYTSDKSDQETVSEQSNGSQLANDVKWQVKAE<605.2883>WLLCVVSY	alemtuzumab	light chain	208	131	605.2922
2	PQMTQSPSSLSASVG<1429.7337>DKYLNWYQQ	alemtuzumab	light chain	3	38	1429.7347
3	QLQESGPGLVR<193.1118>GYLSLTCTVSGFTFTDF	alemtuzumab	heavy chain	3	32	193.1063
4	PVGTQLNNTNYLLL<365.3568>SQTMENLQTGV	alemtuzumab	light chain
5	ARKLEVKTGQGFTR<253.1544>SLHQL	alemtuzumab	light chain	108	89	253.1539
