# Supplementary material for: De Novo Sequencing of Top-Down Tandem Mass Spectra: A Next Step towards Retrieving a Complete Protein Sequence
Source: Proteomes. 2017 Feb 8;5(1):6. doi: 10.3390/proteomes5010006 (PMC5372227; doi:10.3390/proteomes5010006)
Supplement: Supplementary file 1 [file proteomes-05-00006-s001.zip › Aggregated-strings-Twister.xls]

## Sheet: CAH2
red	carbonic anhydrase 2
blue	native contaminants
green	extraneous contaminants
the highlighted sequence fragments have length at least 4
№	amino acid sequence	protein matched
		ID	name	from	to
1	PTTLSGPYTWYDLV	sp|P00921|CAH2_BOVIN	Carbonic anhydrase 2 OS=Bos taurus GN=CA2 PE=1 SV=3	200	187
2	GNALPFDKHWHEPGNHKGYGWHHE	sp|P00921|CAH2_BOVIN	Carbonic anhydrase 2 OS=Bos taurus GN=CA2 PE=1 SV=3	25	3
3	FNAEGEPELLMLANWR	sp|P00921|CAH2_BOVIN	Carbonic anhydrase 2 OS=Bos taurus GN=CA2 PE=1 SV=3	230	245
4	TAEGYVLA	sp|P00921|CAH2_BOVIN	Carbonic anhydrase 2 OS=Bos taurus GN=CA2 PE=1 SV=3	55	48
5	KVNELTDSPEVELTLTKGTLTKVFLYV	sp|P62992|1-76	Ubiquitin-40S ribosomal protein S27a [Bos taurus]	27	3
6	ALPKLAPDQVVAKTDLDVPS	sp|P00921|CAH2_BOVIN	Carbonic anhydrase 2 OS=Bos taurus GN=CA2 PE=1 SV=3	48	29
7	PVYDDWEAQYCTGAVP	sp|P13696|PEBP1_BOVIN	Phosphatidylethanolamine-binding protein 1 OS=Bos taurus GN=PEBP1 PE=1 SV=2	178	163
8	RTLSDYNLQKEST	sp|P62992|1-76	Ubiquitin-40S ribosomal protein S27a [Bos taurus]	54	66
9	DPPLGEKDQLKA	sp|P62992|1-76	Ubiquitin-40S ribosomal protein S27a [Bos taurus]	39	28
10	YHSLTTK	sp|P00921|CAH2_BOVIN	Carbonic anhydrase 2 OS=Bos taurus GN=CA2 PE=1 SV=3	196	199
11	KKLALFGATGNTGLTTLAQAVQAGYEVTVLVRDHL	gi|27806297|ref|NP_776676.1|	flavin reductase (NADPH) [Bos taurus]	4	36
12	GENATQNFEDVGH	gi|157830773|pdb|1CYO|A	Chain A, Bovine Cytochrome B(5)	57	63
13	DAPLKL
14	LDDLPGALSELSDLHA	gi|6006423|emb|CAB56828.1|	hemoglobin alpha chain [Bos taurus]	74	89
15	VLSAADKGNVKAA	gi|6006423|emb|CAB56828.1|	hemoglobin alpha chain [Bos taurus]	2	14
16	MGLQGSLYLTRDVLVAQS	gi|77735367|ref|NP_001029380.1|	ribonuclease UK114 [Bos taurus]	39	22
17	EKLVL	sp|P00921|CAH2_BOVIN	Carbonic anhydrase 2 OS=Bos taurus GN=CA2 PE=1 SV=3	213	209
18	VNNGHSFNVEYDDSQDKAVLKDG	sp|P00921|CAH2_BOVIN	Carbonic anhydrase 2 OS=Bos taurus GN=CA2 PE=1 SV=3	60	82
19	NHAAEYGAEALE	gi|6006423|emb|CAB56828.1|	hemoglobin alpha chain [Bos taurus]	21	31
20	EEQTEFNVLL	gi|494918296|ref|WP_007644333.1|	MULTISPECIES: 50S ribosomal protein L7/L12 [Shewanella]	51	60
21	EVVEMVSMAAFAEL	gi|494918296|ref|WP_007644333.1|	MULTISPECIES: 50S ribosomal protein L7/L12 [Shewanella]	22	9
22	YLTGTY	sp|P00921|CAH2_BOVIN	Carbonic anhydrase 2 OS=Bos taurus GN=CA2 PE=1 SV=3	84	88
23	HLEGLLFT	gi|157830773|pdb|1CYO|A	Chain A, Bovine Cytochrome B(5)	80	73
24	PVDLSKWSG	sp|P13696|PEBP1_BOVIN	Phosphatidylethanolamine-binding protein 1 OS=Bos taurus GN=PEBP1 PE=1 SV=2	2	10
25	TLSGTVVVT	gi|27807109|ref|NP_777040.1|	superoxide dismutase [Cu-Zn] [Bos taurus]	35	27
26	ALFPDK
27	VQDVL
28	YTTL
29	FGTAAQQ	sp|P00921|CAH2_BOVIN	Carbonic anhydrase 2 OS=Bos taurus GN=CA2 PE=1 SV=3	130	136
30	FKGAF	sp|P62992|1-76	Ubiquitin-40S ribosomal protein S27a [Bos taurus]	48	45
31	EDVEQLSLPGMYV	sp|P13696|PEBP1_BOVIN	Phosphatidylethanolamine-binding protein 1 OS=Bos taurus GN=PEBP1 PE=1 SV=2	19	10
32	AVQG	gi|77735367|ref|NP_001029380.1|	ribonuclease UK114 [Bos taurus]	127	130
33	ETLEQESG	gi|296480569|tpg|DAA22684.1|	TPA: thymosin, beta 4-like [Bos taurus]	33	38
34	FHFHWGSSDDQGSE	sp|P00921|CAH2_BOVIN	Carbonic anhydrase 2 OS=Bos taurus GN=CA2 PE=1 SV=3	93	106
35	TAWTVSL	sp|P00921|CAH2_BOVIN	Carbonic anhydrase 2 OS=Bos taurus GN=CA2 PE=1 SV=3	208	205
36	FEASGNV	gi|149642641|ref|NP_001092620.1|	D-dopachrome decarboxylase [Bos taurus]	55	50
37	SFHDKYGNALLAGGALFCVSTWTYTAGCFLQGA	gi|13384754|ref|NP_079655.1|	cytochrome c oxidase subunit 7B, mitochondrial precursor [Mus musculus]	32	57
38	AALDVLLD	gi|77736203|ref|NP_001029800.1|	malate dehydrogenase, cytoplasmic [Bos taurus]	114	117
39	PVLQAD	gi|27819608|ref|NP_776342.1|	hemoglobin subunit beta [Bos taurus]	123	128
40	LDALLVT	gi|77735367|ref|NP_001029380.1|	ribonuclease UK114 [Bos taurus]	86	80
41	PHFKV
42	MVSVCVS
43	KDSNFWKVVG	gi|491643911|ref|WP_005501438.1|	MULTISPECIES: cold-shock protein [Shewanella]	15	6
44	VFLDFTKEKDLVGGAQV	gi|527291019|gb|AGS12574.1|	alcohol dehydrogenase [Saccharomyces cerevisiae]	218	230
45	KYELKG	gi|527291019|gb|AGS12574.1|	alcohol dehydrogenase [Saccharomyces cerevisiae]	22	17
46	LVLLV	gi|27806297|ref|NP_776676.1|	flavin reductase (NADPH) [Bos taurus]	72	75
47	KAAWG	gi|6006423|emb|CAB56828.1|	hemoglobin alpha chain [Bos taurus]	12	16
48	VALSG	gi|527291019|gb|AGS12574.1|	alcohol dehydrogenase [Saccharomyces cerevisiae]	174	178
49	VALN
50	TWYTT
51	AVSVA	gi|229552|prf||754920A	albumin [Bos taurus]	340	343
52	LNGLNALKDLLL	gi|499386205|ref|WP_011073672.1|	50S ribosomal protein L9 [Shewanella oneidensis]	15	4
53	VAVVK	gi|77735583|ref|NP_001029487.1|	adenosylhomocysteinase [Bos taurus]	215	218
54	VSTVLT	gi|6006423|emb|CAB56828.1|	hemoglobin alpha chain [Bos taurus]	133	138
55	DYATGALA
56	LAYAL
57	NWHVLHL	sp|P00921|CAH2_BOVIN	Carbonic anhydrase 2 OS=Bos taurus GN=CA2 PE=1 SV=3	124	118
58	EGNA	sp|P00921|CAH2_BOVIN	Carbonic anhydrase 2 OS=Bos taurus GN=CA2 PE=1 SV=3	26	23
59	LQAEV
60	ELELDLE	gi|386854|gb|AAA36153.1|	type II keratin subunit protein, partial [Homo sapiens]	328	324
61	QGTLHFE	gi|27807109|ref|NP_777040.1|	superoxide dismutase [Cu-Zn] [Bos taurus]	16	22
62	LELH
63	TLVEVV	gi|229552|prf||754920A	albumin [Bos taurus]	419	423
64	DAVSLD
65	LLDQDL
66	ELAEQYEAA	gi|6006423|emb|CAB56828.1|	hemoglobin alpha chain [Bos taurus]	31	28
67	KTETQEK	gi|296480569|tpg|DAA22684.1|	TPA: thymosin, beta 4-like [Bos taurus]	20	26
68	VGGGS	gi|914833|gb|AAB60696.1|	keratin type II, partial [Homo sapiens]	362	366
69	AYVT	gi|27806591|ref|NP_776501.1|	glutathione peroxidase 1 [Bos taurus]	21	18
70	AAAAL	gi|27806591|ref|NP_776501.1|	glutathione peroxidase 1 [Bos taurus]	15	11

## Sheet: MAb
red	light chain of alemtuzumab
blue	heavy chain of alemtuzumab
green	extraneous contaminants
the highlighted sequence fragments have length at least 4
№	amino acid sequence	protein matched
		ID	name	from	to
1	EQASKTVPSSLGQHTVECAYVKHKEYDAKSLTLTSSLSYTSDKSDQETVSEQSNGSQLANDVKWQVKAE	alemtuzumab	light chain	208	143
2	FPAVLQSSGLYSLSSVVTVPSSSLGTQTYLCNVNHKAYTQTG	alemtuzumab	heavy chain	174	209
3	PQMTQSPSSLSASVG	alemtuzumab	light chain	3	16
4	RVLGPGSEQLQ	alemtuzumab	heavy chain	13	3
5	GYLSLTCTVSGFTFTDF	alemtuzumab	heavy chain	18	32
6	YSVVCLLW	alemtuzumab	light chain	131	136
7	PVGTQLNNTNYLLL	alemtuzumab	light chain	59	46
8	SNTKVDKKV	alemtuzumab	heavy chain	211	219
9	PEQLKS	alemtuzumab	light chain	123	127
10	TRVMTQSVASQLNNQSYL	gi|13435654|gb|AAH04698.1|	Amy1 protein, partial [Mus musculus]	163	166
11	LWTGRLADFLQKKVAVLEDALEQ	gi|501263664|ref|WP_012306682.1|	50S ribosomal protein L29 [Synechococcus sp. PCC 7002]	30	15
12	SDKT
13	ELTVTVFVVNYKWLT
14	HKVFS
15	LALFPDEASNSLSFVLDNS	gi|13435654|gb|AAH04698.1|	Amy1 protein, partial [Mus musculus]	317	304
16	QCELTLSTSLG	alemtuzumab	light chain	179	182
17	RTFGQGTKVELKRA	alemtuzumab	light chain	96	108
18	ANLSFPSKTMQ
19	QQYWNLYKD	alemtuzumab	light chain	38	30
20	SVGTPQS
21	LSWL
22	YSLSWVTV	alemtuzumab	light chain	173	176
23	AVEQMTQSVAQS	alemtuzumab	light chain	3	7
24	QPEDLATYY	alemtuzumab	light chain	79	87
25	DYWGQGSLVTVSSAS	alemtuzumab	heavy chain	109	123
26	PQGL	gi|17942570|pdb|1IP4|A	Chain A, G72a Human Lysozyme	103	106
27	VTVHFS
28	YSQTNQ
29	SQLW
30	TQVQMQTSQLND
31	MTQRTQSLN
32	ALSS
33	GGSEVLQ
34	VDVVVCTV	alemtuzumab	heavy chain	270	263
35	VTAADTAVY	alemtuzumab	heavy chain	88	96
36	YNSQNSLQMN
37	QDNLKK	gi|501263664|ref|WP_012306682.1|	50S ribosomal protein L29 [Synechococcus sp. PCC 7002]	15	11
38	VGTQLNEMTQS	alemtuzumab	light chain	58	53
39	KSFN	alemtuzumab	light chain	207	210
40	GTQLS	alemtuzumab	light chain	57	54
41	DDSVYLKL
42	LNQTMQ	alemtuzumab	light chain	6	3
43	VTKFTMQ
44	FLFVSP	alemtuzumab	light chain	118	113
45	NTTN
46	NSYL
47	LRHRAHKLEHTK	gi|501263664|ref|WP_012306682.1|	50S ribosomal protein L29 [Synechococcus sp. PCC 7002]	53	42
48	NLYGHKQD
49	VLYVTV
50	KANYEK
51	SQVE
52	VQLCLL
53	CKDPKTN
54	TDFTFTLSS	alemtuzumab	light chain	69	77
55	EQLN
56	EVGSTQLNNQYSL	alemtuzumab	light chain	56	52
57	EDLAPLEQ	alemtuzumab	light chain	81	84
58	VDTSKNQF	alemtuzumab	heavy chain	74	81
59	VYTVSSV	alemtuzumab	heavy chain	89	86
60	KAHDEENKC	gi|501263663|ref|WP_012306681.1|	MULTISPECIES: 30S ribosomal protein S17 [Synechococcus]	43	51
61	SEQAWSQLNAD
62	NVGDRR	alemtuzumab	light chain	15	18
63	QWKPNNAL
64	SGSGSGTD	alemtuzumab	light chain	63	70
65	GGLL	alemtuzumab	heavy chain	241	238
66	KQQY	alemtuzumab	light chain	39	36
67	VAQLDNS
68	RVVSA	alemtuzumab	heavy chain	305	308
69	KMTVGQTSQLN
70	AKGDDS	gi|13435654|gb|AAH04698.1|	Amy1 protein, partial [Mus musculus]	302	299
71	TSKTK	gi|501263663|ref|WP_012306681.1|	MULTISPECIES: 30S ribosomal protein S17 [Synechococcus]	65	69
72	LQHLS	alemtuzumab	light chain	89	93
73	SLQLL
74	QHRHKVY	alemtuzumab	light chain	189	192
75	FLQE
76	TDRE
77	VNKA
78	NLDK	alemtuzumab	light chain	28	31
79	TYVSSTL	alemtuzumab	light chain	176	179
80	QLWDVK
81	LTYV	alemtuzumab	heavy chain	355	352
82	GSNWS	alemtuzumab	heavy chain	165	161
83	ASAQLS
84	LSSL	alemtuzumab	light chain	75	78
85	RNNSQK
86	VVTL
87	KHKP
88	SQTS
89	GCLL
90	TVSAP
91	VLNNT	alemtuzumab	light chain	54	51
92	YAPSSL	alemtuzumab	heavy chain	133	136
